# Supplementary material for: Modification of Gene Duplicability during the Evolution of Protein Interaction Network
Source: PLoS Comput Biol. 2011 Apr 7;7(4):e1002029. doi: 10.1371/journal.pcbi.1002029 (PMC3072358; doi:10.1371/journal.pcbi.1002029)
Supplement: Table S1 — Origin, conservation and duplicability of genes in evolution. For each species, origin (A), conservation (B) and duplicability (C) are assigned as summarized in Figure 1 and described in the Methods. The total genes correspond to the genes present in KOGs/COGs, as reported in Table 1. Conservation ranges from 0 (i.e. no missing node) to 5 (i.e. the gene originated with LUCA and has orthologs only in prokaryotes and in the group-specific cluster). Since only few genes have conservation 5, we grouped them with genes with conservation 4. (XLS) [file pcbi.1002029.s005.xls]

## Sheet: Origin
Table S1A: Origin of genes in evolution
Legend: For each species, origin is assigned as summarized in Figure 1 and described in the Methods. The total genes correspond to the genes present in KOGs/COGs, as reported in Table 1.
Internal Node	H. sapiens		M.musculus		G. gallus		D. rerio		D. melanogaster		A. mellifera		C. elegans		S. cerevisiae		S. pombe		E. coli		B. subtilis
	Genes	%	Genes	%	Genes	%	Genes	%	Genes	%	Genes	%	Genes	%	Genes	%	Genes	%	Genes	%	Genes	%
LUCA	5466	30.2423	5473	30.514	4237	30.3467	3160	34.1474	3918	38.3104	3003	38.1382	3593	37.4349	2505	46.3889	2321	54.229	2926	69.7331	2462	66.884
Eukaryotes	5321	29.4401	5282	29.4492	4635	33.1972	3134	33.8664	3626	35.4552	3035	38.5446	4691	48.8748	2773	51.3519	1762	41.1682	NA	NA	NA	NA
Opisthokonts	234	1.29468	260	1.4496	226	1.61868	128	1.38319	112	1.09514	127	1.6129	124	1.29194	7	0.12963	55	1.28505	NA	NA	NA	NA
Metazoans	2217	12.2662	2180	12.1543	1955	14.0023	1283	13.8643	1523	14.892	1302	16.5354	1185	12.3463	NA	NA	NA	NA	NA	NA	NA	NA
Vertebrates	3062	16.9415	3042	16.9603	2909	20.8351	1350	14.5883	NA	NA	NA	NA	NA	NA	NA	NA	NA	NA	NA	NA	NA	NA
Mammals	1377	7.61868	1699	9.47257	NA	NA	NA	NA	NA	NA	NA	NA	NA	NA	NA	NA	NA	NA	NA	NA	NA	NA
Group-specific	397	2.19653	0	0	0	0	199	2.15042	1048	10.2474	407	5.16891	5	0.0520942	115	2.12963	142	3.31776	1270	30.2669	1219	33.116
TOTAL	18074	100	17936	100	13962	100	9254	100	10227	100	7874	100	9598	100	5400	100	4280	100	4196	100	3681	100

## Sheet: Conservation
Table S1B: Conservation of genes in evolution
Legend: For each species, conservation is assigned as summarized in Figure 1 and described in the Methods. Conservation ranges from 0 (i.e. no missing node) to 5 (i.e. the gene originated with LUCA and has orthologs only in prokaryotes and in the group-specific cluster). Since only few genes have conservation 5, we grouped them with genes with conservation 4. The total genes correspond to the gen…
Conservation	H. sapiens		M.musculus		G. gallus		D. rerio		D. melanogaster		A. mellifera		C. elegans		S. cerevisiae		S. pombe		E. coli		B. subtilis
	Genes	%	Genes	%	Genes	%	Genes	%	Genes	%	Genes	%	Genes	%	Genes	%	Genes	%	Genes	%	Genes	%
0	12071	66.7865	11850	66.0682	9027	64.6541	5808	62.762	5725	55.9793	4315	54.8006	4335	45.1657	3816	70.6667	3616	84.486	2436	58.0553	2346	63.7327
1	3178	17.5833	3084	17.1945	2896	20.742	1630	17.614	1311	12.819	1048	13.3096	1079	11.2419	90	1.66667	104	2.42991	209	4.98093	175	4.75414
2	1697	9.38918	1593	8.88158	1620	11.6029	816	8.81781	661	6.46328	536	6.80721	605	6.3034	253	4.68519	217	5.07009	177	4.2183	179	4.86281
3	1012	5.5992	1222	6.81311	364	2.60708	783	8.46121	1879	18.3729	1422	18.0594	2712	28.2559	1209	22.3889	302	7.05607	530	12.6311	431	11.7088
4 and 5	116	0.641806	187	1.0426	55	0.393926	217	2.34493	651	6.3655	553	7.02311	867	9.03313	32	0.592593	41	0.957944	844	20.1144	550	14.9416
TOTAL	18074	100	17936	100	13962	100	9254	100	10227	100	7874	100	9598	100	5400	100	4280	100	4196	100	3681	100

## Sheet: Duplicability
Table S1C: Duplicability of genes in evolution
Legend: For each species, duplicability is calculated as summarized in Figure 1 and described in the Methods. The total genes correspond to the genes present in KOGs/COGs, as reported in Table 1.
Duplicability	H. sapiens		M.musculus		G. gallus		D. rerio		D. melanogaster		A. mellifera		C. elegans		S. cerevisiae		S. pombe		E. coli		B. subtilis
	Genes	%	Genes	%	Genes	%	Genes	%	Genes	%	Genes	%	Genes	%	Genes	%	Genes	%	Genes	%	Genes	%
Duplicated genes	11826	65.431	12331	68.7347	9338	66.387	7130	76.9978	6020	58.8638	4461	56.276	6463	67.3369	2260	41.8519	1690	39.3756	2153	51.3108	1942	52.7574
Singletons	6248	34.569	5609	31.2653	4728	33.613	2130	23.0022	4207	41.1362	3466	43.724	3135	32.6631	3140	58.1481	2602	60.6244	2043	48.6892	1739	47.2426
TOTAL	18074	100	17940	100	14066	100	9260	100	10227	100	7927	100	9598	100	5400	100	4292	100	4196	100	3681	100
