# Supplementary material for: Modification of Gene Duplicability during the Evolution of Protein Interaction Network
Source: PLoS Comput Biol. 2011 Apr 7;7(4):e1002029. doi: 10.1371/journal.pcbi.1002029 (PMC3072358; doi:10.1371/journal.pcbi.1002029)
Supplement: Table S2 — Source of the protein-protein interaction data used in the analysis. The number of proteins, interactions, and experiments (counted as number of Pubmed IDs that support each interaction) are reported for each species in each database. (XLS) [file pcbi.1002029.s006.xls]

## Sheet: Table S2
Table S2: Source of the protein-protein interaction data used in the analysis.
Legend: The number of proteins, interactions, and experiments (counted as number of Pubmed IDs that support each interaction) are reported for each species in each database.
Species	Network	Database	Version	Proteins	Interactions	Experiments
E. coli	All	IntAct	Jan 23rd 2009	2819	13663	186
		DIP	Jan 26th 2009	1456	5646	418
		Total		2884	15888	445
	Gold Set	IntAct	Jan 23rd 2009	481	590	186
		DIP	Jan 26th 2009	529	675	418
		Total		703	1004	445
S. cerevisiae	All	BioGRID	2.0.49 (Feb 1st 2009)	5005	41401	4230
		IntAct	Jan 23rd 2009	5563	45580	476
		MINT	Feb 5th 2009	5219	30904	174
		DIP	Jan 26th 2009	4898	17222	1278
		Yu	Oct 2008	1228	1636	1
		Total		5937	91652	4523
	Gold Set	BioGRID	2.0.49 (Feb 1st 2009)	3671	16425	4228
		IntAct	Jan 23rd 2009	3138	9357	476
		MINT	Feb 5th 2009	2880	7920	174
		DIP	Jan 26th 2009	3032	7671	1278
		Yu	Oct 2008	700	545	1
		Total		3930	21731	4521
D. melanogaster	All	BioGRID	2.0.49 (Feb 1st 2009)	6925	21775	145
		IntAct	Jan 23rd 2009	7729	23671	148
		MINT	Feb 5th 2009	7129	21540	45
		DIP	Jan 26th 2009	7015	21630	35
		DroID	4.0 (Jul 2008)	7139	22872	282
		Total		10563	61014	363
	Gold Set	BioGRID	2.0.49 (Feb 1st 2009)	445	418	145
		IntAct	Jan 23rd 2009	831	1083	148
		MINT	Feb 5th 2009	305	242	45
		DIP	Jan 26th 2009	229	183	35
		DroID	4.0 (Jul 2008)	940	1186	282
		Total		1392	2236	363
H. sapiens	All	BioGRID	2.0.49 (Feb 1st 2009)	7163	23588	8815
		IntAct	Jan 23rd 2009	7066	22119	1374
		MINT	Feb 5th 2009	5151	12653	1210
		DIP	Jan 26th 2009	1108	1326	739
		HPRD	Sep 1st 2007	8697	34938	17770
		Total		11988	68498	19886
	Gold Set	BioGRID	2.0.49 (Feb 1st 2009)	5550	16153	8815
		IntAct	Jan 23rd 2009	2936	4887	1374
		MINT	Feb 5th 2009	2278	3591	1209
		DIP	Jan 26th 2009	1058	1207	739
		HPRD	Sep 1st 2007	7296	26910	17770
		Total		9127	39868	19885
