# Supplementary material for: Modification of Gene Duplicability during the Evolution of Protein Interaction Network
Source: PLoS Comput Biol. 2011 Apr 7;7(4):e1002029. doi: 10.1371/journal.pcbi.1002029 (PMC3072358; doi:10.1371/journal.pcbi.1002029)
Supplement: Table S5 — Connectivity and centrality of singleton and duplicated genes. Connectivity is measured using the degree, while centrality using the betweenness of each node in the networks. The distribution of degree and betweenness between singleton and duplicated genes are compared using the Wilcoxon Test. P-values <0.05 are reported in bold. (XLS) [file pcbi.1002029.s009.xls]

## Sheet: Table S5
Table S5: Connectivity and centrality of singleton and duplicated genes
Legend: Connectivity is measured using the degree, while centrality using the beetweenness of each node in the networks. The distribution of degree and betweeness between singleton and duplicated genes are compared using the Wilcoxon Test. P-values < 0.05 are reported in bold
Network	Species	Origin	N genes	Duplicated Genes					Singleton Genes					p-value degree	p-value betweenness
				N genes	Degree		Betweenness		N genes	Degree		Betweenness
					Mean	Median	Mean	Median		Mean	Median	Mean	Median
Total Network	H. sapiens	LUCA	3248	2468	12.515	5	18944.8	1087.67	780	11.2795	5	14586.1	1339.96	0.308	0.8
		Eukaryotes	3247	2474	12.8545	5	21615.3	1130.98	773	11.6973	6	13969.9	1359.13	0.0714676	0.519999
		Opisthokonts	178	148	9.81081	5.5	9915.89	1220.7	30	7.63333	3.5	6572.22	895.513	0.111651	0.8
		Metazoans	1399	901	14.2142	6	23900.1	1736.67	498	11.5301	4	16996.2	478.347	0.00117864	5.39486e-07
		Vertebrates	1683	765	11.068	4	15110.2	872.079	918	9.15686	4	13142.8	680.842	0.0383498	0.387876
		Mammals	534	187	7.71123	4	9235.96	500.076	347	5.88473	3	5848.67	197.414	0.0886045	0.20091
		Primates	84	20	5.8	2.5	4550.35	102.57	64	7.46875	4	6536.55	981.309	0.273235	0.0623309
		Total	10373	6963	12.4907	5	19619.6	1097.5	3410	10.1868	5	13299.1	816.671	0.000349957	0.000408428
	D. melanogaster	LUCA	2425	1493	11.7368	5	17803.8	1011.74	932	12.2425	6	19157.2	1648.03	0.00705092	0.0421826
		Eukaryotes	2255	1279	14.0555	6	21246.9	1629.27	976	13.1844	6	19308	1935.41	0.8	0.8
		Opisthokonts	84	40	14.05	5.5	23370.5	1013.59	44	19.6818	9	53835.8	4433.46	0.8	0.330366
		Metazoans	1001	396	13.9621	6	23343.6	1586.45	605	14.7289	7	25673.7	2198.52	0.415285	0.538786
		Insects	533	221	11.2579	4	17328.4	418.134	312	11.8173	5	17391.3	934.344	0.134312	0.208373
		Total	6298	3429	12.8548	5	19762.1	1212.97	2869	13.1551	6	20922.5	1734	0.00920061	0.0333408
	S. cerevisiae	LUCA	2433	1284	39.0717	19	9083.65	1295.94	1149	37.9138	21	6277.83	1365.51	0.140747	0.31894
		Eukaryotes	2688	863	30.0023	16	6080.2	970.431	1825	31.0148	19	5824.06	1333.79	0.00203828	0.035178
		Opisthokonts	6	1	2	2	156.162	156.162	5	9.2	7	614.044	27.4903	0.666667	0.8
		Fungi	105	14	14.7143	5	2919.22	257.775	91	18.3297	9	2667.18	493.129	0.14197	0.658034
		Total	5232	2162	35.2766	17	7840.72	1120.98	3070	33.1853	19	5891.83	1318.32	0.0343724	0.150549
	E. coli	LUCA	2136	1283	8.81372	4	2286.89	211.732	853	18.5416	7	6463.54	695.605	2.32289e-20	4.3598e-10
		Bacteria	703	165	5.53939	3	1005.42	106.062	538	6.50372	4	1199.04	124.07	0.480039	0.316429
		Total	2839	1448	8.44061	4	2140.87	197.831	1391	13.8857	5	4427.38	423.41	1.52125e-09	2.63044e-05
Golden Set	H. sapiens	LUCA	2482	1935	9.43618	4	17941.9	775.819	547	6.85558	4	8893.8	523.999	0.134123	0.104177
		Eukaryotes	2470	1918	9.24713	4	15391.9	599.779	552	7.5471	4	9128.43	541.617	0.276279	0.0241938
		Opisthokonts	146	130	7.95385	4	10524.6	752.939	16	3.375	2	1734.51	3.72141	0.0530821	0.0179903
		Metazoans	1115	775	11.0232	5	18389.8	1281.14	340	8.29412	4	10355.8	285.633	0.0032432	0.000491954
		Vertebrates	1355	650	8.94	4	14635	1124.05	705	7.3305	4	12129.7	510.285	0.0140331	0.259468
		Mammals	414	147	6.40136	4	8387.57	948.071	267	4.94757	3	5621.29	90.786	0.00861136	0.0578612
		Primates	69	18	5.16667	2	3881.59	54.5016	51	5.17647	3	5826.16	225.486	0.8	0.122762
		Total	8051	5573	9.40553	4	16270.4	787.482	2478	7.0795	4	9605.33	405.28	3.05699e-07	1.4792e-06
	S. cerevisiae	LUCA	1690	856	9.03505	4	6781.53	716.165	834	13.2014	6	6633.04	1355.38	4.14469e-07	0.0188372
		Eukaryotes	1998	586	10.1724	5	6767.03	1001.2	1412	12.5135	7	5867.63	1166.86	2.58135e-06	0.010417
		Opisthokonts	4	0	NA	NA	NA	NA	4	1.75	1	430.525	0	1	1
		Fungi	66	7	7.71429	2	961.938	0	59	7.0339	3	3683.29	193.308	0.41162	0.155239
		Total	3758	1449	9.48861	5	6747.55	846.429	2309	12.6033	7	6078.86	1182.57	2.62228e-14	0.449922
